# Supplementary material for: Gastric squamous-columnar junction contains a large pool of cancer-prone immature osteopontin responsive Lgr5−CD44+ cells
Source: Nat Commun. 2020 Jan 3;11:84. doi: 10.1038/s41467-019-13847-2 (PMC6941991; doi:10.1038/s41467-019-13847-2)
Supplement: Supplementary file 2 — Source Data [file 41467_2019_13847_MOESM2_ESM.xlsx]

## Sheet: Figure 1a
Figure 1a		0= still alive at the time of collection
		1= dead at the indicated time
	Days	p53/Rb (n=42, Median=312)	Control (n=9 Mean=UD)	p53 (n=11, Median=772)	Rb (n=8, Median=554)
	328	1
	329	1
	309	1
	309	1
	335	1
	231	1
	289	1
	262	1
	329	1
	253	1
	291	1
	305	1
	372	1
	393	1
	298	1
	510	1
	307	1
	307	1
	316	1
	275	1
	349	1
	403	1
	468	1
	275	1
	349	1
	370	1
	403	1
	468	1
	379	1
	340	1
	528	1
	436	1
	228	1
	231	1
	222	1
	235	1
	239	1
	239	1
	450	1
	280	1
	268	1
	448	1
	752		0
	283		0
	474		0
	474		0
	382		0
	382		0
	382		0
	450		0
	373		0
	483			1
	514			1
	628			1
	791			1
	777			1
	915			1
	928			1
	657			1
	882			1
	772			1
	763			1
	524				1
	645				1
	584				1
	497				1
	585				1
	505				1
	323				1
	702				1

## Sheet: Figure 2c
Figure 2c	N=20
	Position	SCJ	Antrum
	1	0	0
	2	1	0
	3	2	8
	4	6	12
	5	11	11
	6	16	7
	7	18	4
	8	18	4
	9	20	2
	10	20	0
	11	19	0
	12	18	0
	13	13	0
	14	13	0
	15	13	0
	16	12	0
	17	12	0
	18	7	0
	19	5	0
	20	4	0
	21	3	0
	22	3	0
	23	2	0
	24	2	0
	25	2	0
	26	2	0
	27	0	0
	28	0	0
	29	0	0
	30	0	0
	31	0	0
	32	0	0
	33	0	0
	34	0	0
	35	0	0
	36	0	0
	37	0	0
	38	0	0
	39	0	0
	40	0	0

## Sheet: Figure 2d
Figure 2d	N=20
	Cell type	Mean	SD
SCJ	LGR5+CD44+	14.4	4.5607
	LGR5-CD44+	35.2	5.06695
	LGR5-CD44-	50.2	4.83178
Antrum	LGR5+CD44+	14.5	6.35085
	LGR5-CD44+	8.75	2.21736
	LGR5-CD44-	76.75	4.71699

## Sheet: Figure 2e
Figure 2e
	Cell type	Mean	SD	N
SCJ	LGR5-EGFP+	14.4	4.5607	5
	CD44+	49.6	5.41295	5
	MUC5ac+	1.22	1.67093	5
	CHGA+	13	4.3589	3
	H-K-ATPase+	0.72	1.60997	5
	PGC+	1.4	1.92224	5
Antrum	LGR5-EGFP+	14.5	6.35085	4
	CD44+	23.25	4.71699	4
	MUC5ac+	54.64	3.56833	5
	CHGA+	8.33333	2.08167	3
	H-K-ATPase+	19.12	2.84464	5
	PGC+	14.62	1.26768	5

## Sheet: Figure 3c
Figure 3c	N=3
	Cell type	Mean	SD
Control	LGR5+CD44+	1	0.0251139
	LGR5-CD44+	1	0.0230036
	LGR5-CD44-	0	0
Trp53-/-Rb1-/-	LGR5+CD44+	1	0.0621617
	LGR5-CD44+	1.85808	0.0136354
	LGR5-CD44-	0	0

## Sheet: Figure 4c
Figure 4c	N=3
Treatment	Passage	Mean	SD
Control	P0	1	0.0757188
	P1	1	0.043589
	P2	1	0.043589
	P3	1	0.0556776
CRISPR-CD44	P0	1.10667	0.0650641
	P1	0.766667	0.0550757
	P2	0.656667	0.0493288
	P3	0.433333	0.0251661
Ad-Cre	P0	1.86	0.0458258
	P1	1.45667	0.064291
	P2	1.45	0.043589
	P3	1.26667	0.0251661
CRISPR-CD44 + Ad-Cre	P0	1.19667	0.0251661
	P1	0.653333	0.0321455
	P2	0.56	0.0173205
	P3	0.413333	0.0321455

## Sheet: Figure 4d
Figure 4d	N=3
Treatment	Size (µm)	Mean	SD
Control	<100	32.2233	5.09102
	100-200	45.5567	7.69608
	200-300	14.4433	5.09211
	300-400	6.66667	5.7735
	>400	1.11	1.92258
CRISPR-CD44	<100	57.7767	5.09102
	100-200	27.7767	5.09102
	200-300	7.77667	5.09102
	300-400	3.33	0
	>400	0	0
Ad-Cre	<100	6.67	1.08779e-15
	100-200	17.7767	5.09102
	200-300	22.22	11.7045
	300-400	22.22	10.1831
	>400	31.11	3.84515
CRISPR-CD44 + Ad-Cre	<100	20.0033	5.7735
	100-200	54.4433	13.8791
	200-300	18.89	10.1831
	300-400	5.55667	1.92835
	>400	1.11	1.92258

## Sheet: Figure 5b
Figure 5b	N=20
	Position	TZ	Antrum
	1	2	2
	2	1	2
	3	3	11
	4	9	14
	5	9	13
	6	13	7
	7	12	5
	8	13	6
	9	15	1
	10	15	0
	11	14	0
	12	9	0
	13	9	0
	14	8	0
	15	7	0
	16	7	0
	17	6	0
	18	5	0
	19	2	0
	20	3	0
	21	1	0
	22	2	0
	23	1	0
	24	2	0
	25	1	0
	26	1	0
	27	0	0
	28	0	0
	29	0	0
	30	0	0
	31	0	0
	32	0	0
	33	0	0
	34	0	0
	35	0	0
	36	0	0
	37	0	0
	38	0	0
	39	0	0
	40	0	0
	41	0	0
	42	0	0
	43	0	0
	44	0	0
	45	0	0

## Sheet: Figure 5c
Figure 5c
		Mean	SD	N
SCJ	LGR5+	2.7475	5.3845	8
	CD44+	97.5	5.59017	5
	CD44-	2.5	5.59017	5
Antrum	LGR5+	5.655	10.9434	8
	CD44+	91.905	12.8302	6
	CD44-	8.095	12.8302	6

## Sheet: Figure 5d
Figure 5d	N=3
	Region		Mean	SD
OPN-	SCJ	Ad-Cre-	1	0.0383217
		Ad-Cre+	1.00076	0.0284176
	Antrum	Ad-Cre-	1.00002	0.136795
		Ad-Cre+	0.999993	0.0954378
OPN+	SCJ	Ad-Cre-	1.57085	0.042846
		Ad-Cre+	1.45	0.0374123
	Antrum	Ad-Cre-	1.08957	0.186423
		Ad-Cre+	0.99159	0.0385035

[truncated: 21 more sheets: Figure 5e, Figure 6e, Figure 6f, SFigure 2d, SFigure 2b, SFigure 2e, SFigure 5b, SFigure 5c, SFigure 6b, SFigure 6d, SFigure 6e, SFigure 7b, SFigure 7c, SFigure 9a, SFigure 9b, SFigure 10a, SFigure 10b, SFigure 10c, SFigure 10d, SFigure 11a …]
